# Supplementary material for: Diversity of Rock-Inhabiting Fungi in Tarragona Province, Spain
Source: J Fungi (Basel). 2024 Feb 22;10(3):170. doi: 10.3390/jof10030170 (PMC10971471; doi:10.3390/jof10030170)
Supplement: Supplementary file 1 [file jof-10-00170-s001.zip]

Archive with 1 entries (1 files):
- jof-2805531-supplementary.pdf
